# Supplementary material for: The HCMV‐encoded miR‐UL36‐3p promotes angiogenesis of endothelial cells by downregulating FOXO3
Source: Animal Model Exp Med. 2026 Mar 27;9(5):980–90. doi: 10.1002/ame2.70196 (PMC13331559; doi:10.1002/ame2.70196)
Supplement: Supplementary file 2 — Table S1. Top 100 target genes of hcmv‐miR‐UL36‐3p predicted by TargetScan. [file AME2-9-980-s002.xlsx]

## Sheet: Sheet1
Target gene	Gene name
TRAM1	translocation associated membrane protein 1
CDK6	cyclin-dependent kinase 6
FAM126A	family with sequence similarity 126, member A
PPM1H	protein phosphatase 1H (PP2C domain containing)
TIMP2	TIMP metallopeptidase inhibitor 2
NAP1L1	nucleosome assembly protein 1-like 1
C15orf41	chromosome 15 open reading frame 41
CLIP3	CAP-GLY domain containing linker protein 3
CREBZF	CREB/ATF bZIP transcription factor
RPS6KA3	ribosomal protein S6 kinase, 90kDa, polypeptide 3
SLAIN2	SLAIN motif family, member 2
SSH2	slingshot homolog 2 (Drosophila)
ACTN2	actinin, alpha 2
BCR	breakpoint cluster region
CBFA2T2	core-binding factor, runt domain, alpha subunit 2; translocated to, 2
DIRAS2	DIRAS family, GTP-binding RAS-like 2
MAP3K7IP3	mitogen-activated protein kinase kinase kinase 7 interacting protein 3
MNX1	motor neuron and pancreas homeobox 1
RAB22A	RAB22A, member RAS oncogene family
SAMD5	sterile alpha motif domain containing 5
SLC1A2	solute carrier family 1 (glial high affinity glutamate transporter), member 2
GPT2	glutamic pyruvate transaminase (alanine aminotransferase) 2
CCDC149	coiled-coil domain containing 149
GATAD2B	GATA zinc finger domain containing 2B
IHPK1	inositol hexaphosphate kinase 1
ACVRL1	activin A receptor type II-like 1
AFF2	AF4/FMR2 family, member 2
ALDOB	aldolase B, fructose-bisphosphate
ALOXE3	arachidonate lipoxygenase 3
AQP2	aquaporin 2 (collecting duct)
ATP1A2	ATPase, Na+/K+ transporting, alpha 2 (+) polypeptide
ATPAF2	ATP synthase mitochondrial F1 complex assembly factor 2
BAHCC1	BAH domain and coiled-coil containing 1
BAT2D1	BAT2 domain containing 1
BNIP3L	BCL2/adenovirus E1B 19kDa interacting protein 3-like
BRWD2	bromodomain and WD repeat domain containing 2
BSDC1	BSD domain containing 1
C10orf104	chromosome 10 open reading frame 104
C11orf41	chromosome 11 open reading frame 41
C22orf29	chromosome 22 open reading frame 29
C4orf19	chromosome 4 open reading frame 19
CA12	carbonic anhydrase XII
CHURC1	churchill domain containing 1
CKAP2L	cytoskeleton associated protein 2-like
CLDN1	claudin 1
CLEC16A	C-type lectin domain family 16, member A
CNTNAP4	contactin associated protein-like 4
COQ9	coenzyme Q9 homolog (S. cerevisiae)
CPNE8	copine VIII
CPSF4	cleavage and polyadenylation specific factor 4, 30kDa
CXCL11	chemokine (C-X-C motif) ligand 11
CYB5R4	cytochrome b5 reductase 4
CYBRD1	cytochrome b reductase 1
CYFIP2	cytoplasmic FMR1 interacting protein 2
DACT3	dapper, antagonist of beta-catenin, homolog 3 (Xenopus laevis)
DDI1	DDI1, DNA-damage inducible 1, homolog 1 (S. cerevisiae)
EBF1	early B-cell factor 1
EFNB1	ephrin-B1
ENPP5	ectonucleotide pyrophosphatase/phosphodiesterase 5 (putative function)
ERBB4	v-erb-a erythroblastic leukemia viral oncogene homolog 4 (avian)
FLJ11151	hypothetical protein FLJ11151
FLJ33360	FLJ33360 protein
FLJ41603	FLJ41603 protein
FLJ44815	FLJ44815 protein
FOXN2	forkhead box N2
FOXO3	forkhead box O3
FRS2	fibroblast growth factor receptor substrate 2
FZD1	frizzled homolog 1 (Drosophila)
GATAD2A	GATA zinc finger domain containing 2A
GDF6	growth differentiation factor 6
GJB6	gap junction protein, beta 6, 30kDa
GLI2	GLI-Kruppel family member GLI2
HAO1	hydroxyacid oxidase (glycolate oxidase) 1
HHLA2	HERV-H LTR-associating 2
HMGCLL1	3-hydroxymethyl-3-methylglutaryl-Coenzyme A lyase-like 1
HTR2C	5-hydroxytryptamine (serotonin) receptor 2C
KCNC1	potassium voltage-gated channel, Shaw-related subfamily, member 1
KCNG3	potassium voltage-gated channel, subfamily G, member 3
KDSR	3-ketodihydrosphingosine reductase
KIAA0182	KIAA0182
KIAA0753	KIAA0753
KIAA2022	KIAA2022
KIF13B	kinesin family member 13B
KIF21B	kinesin family member 21B
KLF12	Kruppel-like factor 12
LASS3	LAG1 homolog, ceramide synthase 3
LDOC1	leucine zipper, down-regulated in cancer 1
LHX2	LIM homeobox 2
LIMK1	LIM domain kinase 1
LSM12	LSM12 homolog (S. cerevisiae)
LTBP2	latent transforming growth factor beta binding protein 2
LYRM7	Lyrm7 homolog (mouse)
MCRS1	microspherule protein 1
MFAP3L	microfibrillar-associated protein 3-like
MGC16385	hypothetical protein MGC16385
MON1B	MON1 homolog B (yeast)
MPRIP	myosin phosphatase Rho interacting protein
MRAS	muscle RAS oncogene homolog
MTHFR	5,10-methylenetetrahydrofolate reductase (NADPH)
MTMR3	myotubularin related protein 3
