# Supplementary material for: The HCMV‐encoded miR‐UL36‐3p promotes angiogenesis of endothelial cells by downregulating FOXO3
Source: Animal Model Exp Med. 2026 Mar 27;9(5):980–90. doi: 10.1002/ame2.70196 (PMC13331559; doi:10.1002/ame2.70196)
Supplement: Supplementary file 3 — Table S2. miRNA and siRNA sequences. [file AME2-9-980-s001.xlsx]

## Sheet: Sheet1
siRNA	sense	antisense
si-FOXO3-1	GCACAGAGUUGGAUGAAGU	ACUUCAUCCAACUCUGUGC
si-FOXO3-2	GCUGUCUCCAUGGACAAUA	UAUUGUCCAUGGAGACAGC
si-FOXO3-3	GUGACAUGGAGUCCAUUAU	AUAAUGGACUCCAUGUCAC
HCMV-miRNA
hcmv-miR-UL36-3p	UUUCCAGGUGUUUUCAACGUGC
hcmv-miR-UL59	GUUCUCUCGCUCGUCAUGCCGU
hcmv-miR-US25-2-3p	AUCCACUUGGAGAGCUCCCGCGGU
